# Supplementary material for: Risk Factors for Typhoid Fever: Systematic Review
Source: JMIR Public Health Surveill. 2025 Aug 28;11:e67544. doi: 10.2196/67544 (PMC12426575; doi:10.2196/67544)
Supplement: Multimedia Appendix 2 [file publichealth_v11i1e67544_app2.xlsx]

## Sheet: Extracted_Data
Appendix to: Risk factors for Typhoid Fever, A Systematic review
Specific risk factors	Source of infection	Vehicle for transmission	Year of publication	Data collection period	Contitent	Town/district, Country	Setting	Diagnostics used	Study type	Individuals infected/ Cases	Number of Participants	Age of participants	Study design	References	Reference number in main manuscript
Source of drinking water (Water quality)	Untreated household water	Waterborne	2021	Aug-Sept, 2018	Africa	Douala, Littoral, Cameroon	Endemic	Widal, Stool culture	Modelling	44	64	0-18 years	Hospital based cross sectional study	Akwa TE, Nguimbous SP. Investigation of typhoid fever and their associated risk factors in children attending “Deo Gratias” hospital in Douala, Littoral, Cameroon. Eur J Med Educ Technol 2021; 14(2):em2107	24
Age, low socio-economic status, seasonal variation	Seasonal pattern (peaking in rainy season)	Waterborne, climate-mediated risk	2014	Mar, 2011 - Feb, 2012	Asia	Allahabad region, India	Endemic	Widal, Blood culture & PCR	Modelling	167	252	<1-50 years	Hospital based cross sectional study	Alajeely AA, Lawrence R, Jeyakumar E, Maurice NG. Risk factors of typhoid fever amongst patients in the Allahabad region, India. Int J Curr Res 2014; 6(11):0	25
Eating food out in food stalls or restaurant, Sometimes/never washing hand with soap	Eating outdoors, poor hand washing hygiene	Foodborne, behavioural factor	2016	Jun, 2010 - Jun, 2011	Asia	Indonesian archipelago (Sulawesi, Kalimantan and Papua)	Endemic	typhoid IgM lateral flow assay(serodiagnosis) & PCR	Modelling	449	933	> 10 years	health facility-based case-control study	Alba S, Bakker MI, Hatta M, Scheelbeek PF, Dwiyanti R, Usman R, Sultan AR, Sabir M, Tandirogang N, Amir M, Yasir Y, Pastoor R, van Beers S, Smits HL. Risk factors of typhoid infection in the Indonesian archipelago. PLoS One 2016 Jun 9; 11(6):e0155286	26
Accidental ingestion of contaminated river water during swimming or bathing	Leaking septic tank or overflowing inspection chamber of toilets	Waterborne	2012	Jan - Feb, 2009	Asia	Selangor, Malaysia	Outbreak	Blood culture	Epidemiological & modelling	12	87	≤ 12 years	case-control study	Anita S, Amir KM, Fadzilah K, Ahamad J, Noorhaida U, Marina K, Paid MY, Hanif Z. Risk factors for typhoid outbreak in Sungai Congkak Recreational Park, Selangor 2009. Med J Malaysia 2012 Feb; 67(1):12-6	28
Low educational status, use of pit latrine, Improper diposal of solid waste, drinking of river water	Unimproved drinking water source, improper sewage and solid waste disposal	Waterborne, socio-economic background, sewage system	2019	Dec, 2018 - Aug, 2019	Africa	Lalo Assabi, Ethiopia	Endemic	Widal	Modelling	246	398	≥18 years	Community base cross sectional design	Eba K, Bekele D. Prevalence of typhoid fever and its risk factors in Lalo Assabi District, West Wollega, Oromiya, Ethiopia. J Bacteriol Parasitol 2019; 10:365	27
Rising household size, scarcity of soap near a hand washing facility, non-use of medicated soap and a lack of knowledge regarding typhoid fever contact	Overcrowding, poor hand washing hygiene, lack of knowledge on spread of typhoid fever	Social, Behavioural factors	2008	Jun, 1999 - Dec, 2001	Asia	Karachi, Pakistan	Endemic	Blood culture, Typhidot® test	Modelling	88	253	< 16 years	Nested case-control study	Siddiqui FJ, Haider SR, Bhutta ZA. Risk factors for typhoid fever in children in squatter settlements of Karachi: a nested case-control study. J Infect Public Health 2008; 1(2):113-20	127
Never or rarely wash hands before eating, eating outdoors at least once a week, eating outdoors at street food stall or mobile food vendor, ice cubes from a street vendor, consuming ice cubes in beverage, using water from other sources than the municipal water net-works for bathing, brushing teeth or drinking, living in houses with open sewers, unemployment or having a part-time job.	Contaminated water and food, poor hygiene, socio-economic factors	Waterborne, foodbrone, behavioral factor, sewage system, socio-economic background	2001	Dec, 1992 - Feb, 1994	Asia	Semarang, Indonesia	Endemic	Blood culture	Modelling	75	150	≥14 years	case-control study	Gasem MH, Dolmans WM, Keuter MM, Djokomoeljanto RR. Poor food hygiene and housing as risk factors for typhoid fever in Semarang, Indonesia. Trop Med Int Health 2001 Jun 21; 6(6):484-90	29
Taking food with the mother or caregiver's assistance, never or rarely wash hands before preparing food or feeding, eating outdoors at the mobile food vendors and consuming ice-cream regularly.	Poor hand washing hygiene	Foodborne	2021	May, 2018 - April, 2019	Asia	Dhaka, Bangladesh	Endemic	Blood culture	Modelling	50	100	<1 year to shool going age	Hospital-based case-control study	Halder S, Rahman ME, Sarker MM, Mone FH, Roy K, Tajkia G. Identification of risk factors for typhoid fever in children admitted in a tertiary care hospital. J Health Med Sci 2021 Jun; 4(2):158-62	30
Living in a crowded household, eating certain traditional raw food like cig kofte, lettuce salad	Consumption of sewage-contaminated raw vegetables	Social factor, foodbrone	2006	May, 2001 and May, 2003	Europe	Diyarbakir, Turkey	Endemic	Blood culture	Modelling	64	192	≥15 years	case-control study	Hosoglu S, Celen MK, Geyik MF, Akalin S, Ayaz C, Acemoglu H, Loeb M. Risk factors for typhoid fever among adult patients in Diyarbakir, Turkey. Epidemiol Infect 2005 Nov 17; 134(3):612-6	31
Use of untreated public water after rains, close contact with confirmed typhoid fever case	Contamination of drinking water with sewage during rain, bursting and leaking of water pipes	Waterborne, typhoid carriers	2017	Jul - Aug, 2015	Asia	Islamabad, Pakistan	Outbreak	typhidot test	Modelling	50	150	Missing	case-control study	Javed N, Abbasi S, Tahir M, Bashir F. Identifying the risk factors for typhoid fever among the residents of rural Islamabad. Pak J Med Res 2017; 56(2):0	32
Older age, longer duration of stay in endemic areas, visiting endemic countries	Returning travellers from endemic areas	Travel- related risk	1996	1990 - 1994	Europe	Germany	Imported cases	Blood culture, stool culture, Widal test	Modelling	31	17029	9-69 years	Prospertive study	Jelinek, T., Nothdurft, H.-D., von Sonnenburg, F., and Löscher, T. (1996). Risk factors for typhoid fever in travelers. Journal of Travel Medicine, 3(4), 200-203.	39
Younger age, population density, unsafe drinking water.	Poor hygiene and housing, contaminated drinking water	Host factor (Immunological), population growth, waterborne	2012	Aug, 2003 - Jul, 2006	Asia	Karachi, Pakistan	Endemic; Clinical trial	Blood culture	Modelling	65	4041	2-16 years	Cluster randomized controlled trial using data from the control arm in a surveillance network	Khan MI, Ochiai RL, Soofi SB, Von-seidlein L, Khan MJ, Sahito SM, Habib MA, Puri MK, Park JK, You YA, Ali M, Nizami SQ, Acosta CJ, Bradley-sack R, Clemens JD, Bhutta ZA. Risk factors associated with typhoid fever in children aged 2–16 years in Karachi, Pakistan. Epidemiol Infect 2011 May 31; 140(4):665-72	33
Frequent antimicrobial usage, eating ice cream, drinking water at the work-site, eating food from a roadside cabin during the summer, Drinking water from a community tap	poor hygiene, unnecessary antimicrobial use	Waterborne, foodborne, antimicrobial resistant strain	1998	Jul - Oct, 1994	Asia	Karachi, Pakistan	Endemic	Blood culture	Modelling	100	300	4 months - 70 years	case-control study	Luby SP, Faizan MK, Fisher-Hoch SP, Syed A, Mintz ED, Bhutta ZA, McCormick JB. Risk factors for typhoid fever in an endemic setting, Karachi, Pakistan. Epidemiol Infect 1998 Mar; 120(2):129-38	34
2R3R heterozygote for the intronic VNTR of IL-4	Polymorphism in intron3 VNTR of IL-4	Host factor: genetics	2016	Missing	Africa	Khartoum State, Sudan	Endemic	Blood culture, PCR	Disease-gene mapping	200	400	Missing	case-control study	Fadl MA, Aydarous MA, Mao C, Yasmeen A. An association of VNTR polymorphism in intron3 of IL-4 gene with susceptibility to typhoid fever in Khartoum State, Sudan. Kuwait J Sci 2016; 43(1):0	35
Rainy and harmattan seasons	Seasonal patterns	Climate-mediated risk	2013	Jan - Dec, 2010	Africa	Maiduguri, Borno State, Nigeria.	Endemic	Blood, Stool culture	Modelling	35	35	6 months - 15 years	Prospective study	Rabasa AI, Mava Y, Pius S, Timothy SY, Baba UA. Typhoid fever in children: clinical presentation and risk factors. Niger J Paediatr 2012 Dec 04; 40(1):2013	36
Drinking unboiled water at home, primary water sources with foul smell, consumption of papaya	Contamination of municipal water supply and food	Waterborne, food borne	2007	Feb 2003 - Jan 2004	Asia	Kamalapur/Dhaka, Bangladesh	Endemic	Blood culture	Modelling	41	123	6 months - 47 years	case-control study	Ram, P., Naheed, A., Brooks, W., Hossain, M., Mintz, E., Breiman, R., and Luby, S. (2007). Risk factors for typhoid fever in a slum in Dhaka, Bangladesh. Epidemiology & Infection, 135(3), 458-465.	37
Not storing water for drinking in a narrow-mouthed containers, not using tipped containers to draw water, having home latrines, eating butter, yoghurt, and raw onions, cabbages, unwashed guavas	Unsafe water, poor hygiene, sanitation practices, consumption of milk products, fruits and vegetables	Waterborne, foodborne, behavioral factor, sewage system	2009	Jan, 2005 - Oct, 2006	Asia	Kurseong, Darjeeling, India	Endemic	Widal	Modelling	123	246	All ages	case-control study	Sharma PK, Ramakrishnan R, Hutin Y, Manickam P, Gupte MD. Risk factors for typhoid in Darjeeling, West Bengal, India: evidence for practical action. Trop Med Int Health 2009 Jun 23; 14(6):696-702	38
Drinking unboiled surface water outside the home, Frequent antimicrobial usage, being a student, not frequently washing vegetables at home before eating, not dining at a tea-house	Contaminated water, recent antimicriobial usage	Waterborne, antimicrobial resistant strain	2007	Jul, 2002 - May, 2003	Asia	Samarkand, Uzbekistan	Endemic	Blood culture	Modelling	97	289	5 - 50 years	case-control study	Srikantiah P, Vafokulov S, Luby SP, Ishmail T, Earhart K, Khodjaev N, Jennings G, Crump JA, Mahoney FJ. Epidemiology and risk factors for endemic typhoid fever in Uzbekistan. Trop Med Int Health 2007 Jul 25; 12(7):838-47	47
Recent contact with typhoid patient, no education, drinking untreated water	Poor water quality, contact with typhiod carriers, no schooling	Waterborne, Education, typhoid carriers	2005	Jul - Dec, 2002	Asia	Son La province, Vietnam	Endemic	Blood, Stool culture	Modelling	90	270	5 - 45 years	case-control study	Tran HH, Bjune G, Nguyen BM, Rottingen JA, Grais RF, Guerin PJ. Risk factors associated with typhoid fever in Son La province, northern Vietnam. Trans R Soc Trop Med Hyg 2005 Nov; 99(11):819-26	48
Drinking unboiled water, obtaining water from an outside tap	Contamination of the municipal water system	Waterborne	1998	Jan, 1996 - July 1997	Asia	Dushanbe, Tajikistan	Outbreak	Blood culture	Epidemiological & modelling	43	166	All ages	case-control study	Centers for Disease Control and Prevention (CDC). Epidemic typhoid fever--Dushanbe, Tajikistan, 1997. MMWR Morb Mortal Wkly Rep 1998 Sept 18; 47(36):752-6	46
Male food handlers	Food handlers	Foodborne	2016	Jun, 2012	Africa	Bahir Dar University, Ethiopia	Endemic	Stool culture	Modelling	11	410	<18 - 40 years	Cross sectional study	Abera B, Yitayew G, Amare H. Salmonella serotypeTyphi, Shigella, and intestinal parasites among food handlers at Bahir Dar University, Ethiopia. J Infect Dev Ctries 2016 Feb 28; 10(2):121-6	40
Travel outside the United States	Returning travellers from endemic areas	Travel- related risk	2000	Jun, 1996 - May, 1997	North America	USA	Imported cases	Stool, Urine culture	Modelling	293	293	3 months - 84 years	Laboratory-based Cross sectional design	Ackers ML, Puhr ND, Tauxe RV, Mintz ED. Laboratory-based surveillance of Salmonella serotype Typhi infections in the United States: antimicrobial resistance on the rise. JAMA 2000 May 24; 283(20):2668-73	41
Living in geographically lower elevated area (downstream area), young age	Low elevation areas with downstream flow and accumulated fecal waste	Environmental condition	2015	Jan, 2010 – Dec, 2011	Africa	Kibera, Nairobi Kenya	Endemic	Blood culture	Modelling	110	550	All ages	case-control analysis	Akullian A, Ng'eno E, Matheson AI, Cosmas L, Macharia D, Fields B, Bigogo G, Mugoh M, John-Stewart G, Walson JL, Wakefield J, Montgomery JM. Environmental transmission of typhoid fever in an urban slum. PLoS Negl Trop Dis 2015 Dec 3; 9(12):e0004212	42
Water suppied from government overhead tanks	Drinking water with faecal contamination.	Waterborne	2010	May-Jul, 2007	Asia	Varkana, Rajasthan, India	Outbreak	Widal, Typhiscreen-S	Epidemiological & modelling	219	2100	All ages	Retrospective cohort study	Anand PK, Ramakrishnan R. Investigation of the outbreak of typhoid in a village of Thar Desert Rajasthan, India. Indian J Med Res 2010 Jun; 131:799-803	43
Chloramphenicol-resistant S.typhi strains	S. Typhi strain carrying R factors coding for chloramphenicol resistance	Antimicrobial resistance	1972	1966 - 1969	Asia, South America, UK	Chile, Norwich, Kuwait, London	Endemic	Blood, Stool culture	Laboratory analysis	7	7	All ages	Laboratory-based Cross sectional design	Anderson ES, Smith HR. Chloramphenicol resistance in the typhoid bacillus. Br Med J 1972 Aug 05; 3(5822):329-31	44
Food consumption at a restaurant, consumption of cold beverages outside the home	Food contamination during preparation and handling, unsafe drinking water, poor hygiene among food handlers, serving food in contaminated utensils	Extensively drug-resistant typhoid fever	2022	Aug, 2019 - Dec, 2019	Asia	Lyari, Karachi, Pakistan	Outbreak	Blood culture	Modelling	82	246	6 month - 15 years	Cross sectional study	Batool R, Qureshi S, Yousafzai M, Kazi MT, Ali M, Qamar FN. Risk factors associated with extensively drug-resistant typhoid in an outbreak setting of Lyari Town Karachi, Pakistan. Am J Trop Med Hyg 2022 Mar 28; 106(5):1379-83	45
Serum anti–H. pylori IgG antibodies, being part of a nuclear family, Illiteracy, ice cream consumption, non-use of soap	Immunological, social, behavioral, contaminate food	Host factor: H. pylori IgG	2002	Nov, 1995 - Oct, 1996	Asia	Delhi, India	Endemic	Blood culture	Modelling	83	407	≤ 40 years	Nested case-control study	Bhan MK, Bahl R, Sazawal S, Sinha A, Kumar R, Mahalanabis D, Clemens JD. Association between Helicobacter pylori infection and increased risk of typhoid fever. J Infect Dis 2002 Dec 15; 186(12):1857-60	49
Consumption of orange juice with hand contact	Poor hygiene among food handlers, direct hand contact with uncooked food	Foodborne, typhoid carriers	1993	Jul, 1989	North America	Sullivan county, USA	Outbreak	Blood, Stool culture	Epidemiological & modelling	67	200	All ages	case-control study	Birkhead, G. S., Morse, D. L., Levine, W. C., Fudala, J. K., Kondracki, S. F., Chang, H.-G., Shayegani, M., Novick, L., and Blake, P. A. (1993). Typhoid fever at a resort hotel in New York: a large outbreak with an unusual vehicle. Journal of Infectious Diseases, 167(5), 1228-1232.	50
Visiting friends and relatives in endemic areas	Returning travellers from endemic areas	Travel- related risk	2010	Mar, 1997 - Dec, 2007	Missing	Missing	Imported cases	Blood culture	Modelling	160	37542	All ages	Cross sectional study	Boggild AK, Castelli F, Gautret P, Torresi J, von Sonnenburg F, Barnett ED, Greenaway CA, Lim PL, Schwartz E, Wilder-Smith A, Wilson ME. Vaccine preventable diseases in returned international travelers: results from the GeoSentinel Surveillance Network. Vaccine 2010 Oct 28; 28(46):7389-95	51
Asian travellers	Returning travellers from endemic areas	Travel- related risk	1993	1975 - 1990	Europe	Scotland	Imported cases	Blood culture	Modelling	137	267	4 months - 82 years	Surviellance study	Braddick MR, Sharp JC. Enteric fever in Scotland 1975-1990. Public Health 1993 May; 107(3):193-8	52
Water supplied by gravity fed network, using tap water, visible urine or faeces, habits of not handwashing before cooking or after toileting, unsafe water source, sharing plates of food	Municipal water network heavily contaminated with faecal bateria of human origin	Waterborne	2018	Feb, - Jun, 2013	Africa	Kikwit, DR Congo	Outbreak	blood, bone marrow or duodenal fluid	Epidemiological & modelling	320	956	All ages	Case control and ecological study	Brainard J, D'hondt R, Ali E, Van den Bergh R, De Weggheleire A, Baudot Y, Patigny F, Lambert V, Zachariah R, Maes P, Kuma-Kuma Kenge D, Hunter PR. Typhoid fever outbreak in the Democratic Republic of Congo: case control and ecological study. PLoS Negl Trop Dis 2018 Oct 3; 12(10):e0006795	53
The risks of people living nearby	Proximity to a typhoid fever case	Environmental	2015	Dec, 2006	Asia	Eastern Kolkata, India	Endemic; Clinical trial	Blood culture	Modelling	307	62756	≥ 2 years	Cluster-randomized trial	Chao DL, Park JK, Marks F, Ochiai RL, Longini IM, Halloran ME. The contribution of neighbours to an individual's risk of typhoid outcome. Epidemiol Infect 2015 May 04; 143(16):3520-7	54
Frequent antimicrobial usage (Ciprofloxacin and ceftriaxone resistants)	Traveling to areas of endemicity	Antimicrobial resistance	2023	2010 - 2019	North America	Ontario, Canada	Endemic	Blood, Stool, Urine culture	Laboratory analysis	858	1587	All ages	Diseases Surveillance System	Clark ST, Cronin K, Corbeil AJ, Patel SN. A ten-year retrospective survey of antimicrobial susceptibility patterns among salmonella enterica subsp. enterica Serovar Typhi Isolates in Ontario, Canada. Microbiol Spectr 2023 Feb 14; 11(1):e0482822	55
Environmental, socioeconomic, demographic	Seasonal pattern (peaking in rainy season)	Waterborne, climate-mediated risk	2013	April - Dec, 2009	Asia	Dhaka, Bangladesh	Endemic	Blood culture (assumed)	Modelling	4355	4355	All ages	Spatial analytical techniques,	Corner RJ, Dewan AM, Hashizume M. Modelling typhoid risk in Dhaka Metropolitan Area of Bangladesh: the role of socio-economic and environmental factors. Int J Health Geogr 2013; 12:13	56
Annual rainfall, potentially floodable areas, proximity to major rivers and creeks	Environmental anomalies	Environmental condition	2018	Sept – Dec, 2013	Australia	Fiji	Endemic	ELISA	Modelling	485	1516	All ages	Cross-sectional cluster survey	de Alwis R, Watson C, Nikolay B, Lowry JH, Thieu NT, Van TT, Ngoc DT, Rawalai K, Taufa M, Coriakula J, Lau CL, Nilles EJ, Edmunds WJ, Kama M, Baker S, Cano J. Role of environmental factors in shaping spatial distribution of Salmonella enterica Serovar Typhi, Fiji. Emerg Infect Dis 2018 Feb; 24(2):284-93	57
Raw milk, raw meat consumption, age, religion, level of education, source of water	Unsafe water, contaminated food, lack of health eduction	Waterborne, food borne, health education	2019	Feb, 2016 - Dec, 2016.	Africa	Ambo, Oromia, Ethiopia	Endemic	Widal, Stool culture	Modelling	209	372	≥ 7 years	Health facility-based cross-sectional study	Deksissa T, Gebremedhin EZ. A cross-sectional study of enteric fever among febrile patients at Ambo hospital: prevalence, risk factors, comparison of Widal test and stool culture and antimicrobials susceptibility pattern of isolates. BMC Infect Dis 2019 Mar 27; 19(1):288	58
Travel outside Sweden, younger children	Returning travellers from endemic areas	Travel-related risk	2005	1997 - 2003	Europe	Sweden	Imported cases	Blood culture	Modelling	115	16255	All ages	Surviellance study	Ekdahl K, de Jong B, Andersson Y. Risk of travel-associated typhoid and paratyphoid fevers in various regions. J Travel Med 2005; 12(4):197-204	59
Virulence factor	Contaminated water	S. Typhi virulent strain	2013	1983 - 2007	Asia, South America	Malaysia, Indonesia, Papua New Guinea, and Chile	Outbreak, Endemic	Multiplex, Repetitive-element PCR	Disease-gene mapping	87	181	All ages	Strian Virutyping	Elemfareji OI, Thong KL. Comparative virulotyping of Salmonella typhi and Salmonella enteritidis. Indian J Microbiol 2013 Dec 23; 53(4):410-7	60
Children visiting friends and relatives in endemic areas (South Asia)	Returning travellers from endemic areas	Travel-related risk	2013	Jan, 2006 - Dec, 2010	North America	USA	Imported cases	Blood culture	Modelling	17	17	2 - 47 years	Retrospective cohort study	Farmakiotis D, Varughese J, Sue P, Andrews P, Brimmage M, Dobroszycki J, Coyle CM. Typhoid fever in an inner city hospital: a 5-year retrospective review. J Travel Med 2013 Jan 01; 20(1):17-21	61
Frequent antimicrobial usage (Multidrug resistance: MDR)	MDR phenotype	MDR	2015	Jan, 1998 - Dec, 2014,	Africa	Blantyre, Malawi	Endemic	Blood culture	Modelling	2054	167 028	All ages	Surviellance study	Feasey NA, Masesa C, Jassi C, Faragher EB, Mallewa J, Mallewa M, MacLennan CA, Msefula C, Heyderman RS, Gordon MA. Three epidemics of invasive multidrug-resistant Salmonella bloodstream infection in Blantyre, Malawi, 1998-2014. Clin Infect Dis 2015 Nov 01; 61 Suppl 4(Suppl 4):S363-71	62
Consuming contaminated food and water, job-related cause, crowding poor living conditions, poor sanitation, not being vaccinated, contact with active typhoid patients, Frequent antimicrobial usage	Unnecessary use of antibiotics	Extensively drug-resistant typhoid fever	2021	April, 2019 - Oct, 2019	Asia	Lahore, Pakistan	Endemic	Blood culture	Modelling	47	52	≥ 14 years	Cross sectional study	Fida S, Mansoor H, Saif S, Iqbal J, Khan AQ. Clinical perspectives of multiple and extensively drug-resistant typhoid; result from a tertiary care hospital from Pakistan. J Infect Dev Ctries 2021 Apr 30; 15(4):530-7	63
Travel destination	Returning travellers from endemic areas	Travel-related risk	2021	Jan, 2010 - June 2017	Australia	Australia	Imported cases	Blood culture	Analytical/ description	923	923	All ages	Surviellance study	Forster DP, Leder K. Typhoid fever in travellers: estimating the risk of acquisition by country. J Travel Med 2021 Dec 29; 28(8):taab150	64
Chronic carriers of typhoid	Poor hygiene among food handlers	Typhoid carrier	2003	May, 1977	Australia	Victoria	Outbreak	Blood culture	Epidemiological	37	37	All ages	Epidemiological study	Forsyth JR, Bennett NM, Hogben S, Hutchinson EM, Rouch G, Tan A, Taplin J. The year of the Salmonella seekers--1977. Aust N Z J Public Health 2003 Aug; 27(4):385-9	65
Higher temperature	Temperature and precipitation	Climate-mediated risk	2021	2005 - 2013	Asia	Taizhou, China	Endemic	Blood culture	Modelling	625	1978	All ages	Surviellance study	Gao Q, Liu Z, Xiang J, Zhang Y, Tong MX, Wang S, Zhang Y, Liu Q, Jiang B, Bi P. Impact of temperature and rainfall on typhoid/paratyphoid fever in Taizhou, China: effect estimation and vulnerable group identification. Am J Trop Med Hyg 2021 Dec 06; 106(2):532-42	66
Hydrological catchment areas	River catchments	Environmental condition	2022	April, 2015 - Jan, 2017	Africa	Blantyre, Malawi	Endemic	Blood culture	Modelling	256	546	All ages	Surviellance study	Gauld JS, Olgemoeller F, Heinz E, Nkhata R, Bilima S, Wailan AM, Kennedy N, Mallewa J, Gordon MA, Read JM, Heyderman RS, Thomson NR, Diggle PJ, Feasey NA. Spatial and genomic data to characterize endemic typhoid transmission. Clin Infect Dis 2022 Jun 10; 74(11):1993-2000	67
Cooking and cleaning with river water, water from an open dug well, having more than one drinking water source, member of household growing crops, non-availability of soap to wash hands after toilet use, School or daycare attendance, hospitalization of household member with febrile illness	Attending school or daycare, growing crops by the household, unsafe water for cooking and drinking	Socio-economic, waterborne	2020	April, 2015 - Nov, 2016	Africa	Blantyre, Malawi	Endemic	Blood culture	Modelling	189	704	< 9 years	case-control study	Gauld JS, Olgemoeller F, Nkhata R, Li C, Chirambo A, Morse T, Gordon MA, Read JM, Heyderman RS, Kennedy N, Diggle PJ, Feasey NA. Domestic river water use and risk of typhoid fever: results from a case-control study in Blantyre, Malawi. Clin Infect Dis 2020 Mar 17; 70(7):1278-84	68
History of typhoid fever infections, history of chronic underlying disease, washing hand without soap	Asymptomatic carriers, poor hygiene, chronic underlying disease	Typhoid carrier,behavioral factor, comorbidities (host factor)	2023	May - Jul, 2021	Africa	Bahir Dar, Ethiopia	Endemic	Stool culture	Modelling	255	255	≥ 10 years	Hospital based cross sectional study	Geteneh A, Tadesse S, Biset S, Girma L, Fissiha P. Rapid stool antigenic test for typhoid fever among suspected cases, Northeast, Ethiopia. Sci Rep 2023 Jan 12; 13(1):649	69
Untreated household drinking water, mothers eating food from street vendors	Street-vended food, Unsafe drinking water	Waterborne, food borne	2021	April, 2018 - Oct, 2019	Asia	Vellore, India	Endemic	Blood culture	Modelling	100	200	6 months - 15 years	case-control study	Giri S, Mohan VR, Srinivasan M, Kumar N, Kumar V, Dhanapal P, Venkatesan J, Gunasekaran A, Abraham D, John J, Kang G. Case-control study of household and environmental transmission of typhoid fever in India. J Infect Dis 2021 Nov 23; 224(Supple 5):S584-92	70
Infected with Humand Immunodeficiencey Virus (HIV)	Infected with Humand Immunodeficiencey Virus	Host factor: HIV infections	1991	1984 - 1988	South America	Lima, Peru	Endemic	blood, bone marrow culture	analytical/ description	2	117	Missing	Cohort study	Gotuzzo E. Association between the acquired immunodeficiency syndrome and infection with Salmonella Typhi or Salmonella Paratyphi in an endemic typhoid area. Arch Intern Med 1991 Feb 01; 151(2):381-2	71
Mishandling of S. Typhi sample by clinical microbiology laboratory staff.	Unscrupulous care in the clinical microbiology laboratory	Handling of s. typhi in the clinical laboratory	1991	1988 - 1989	Europe	Britian	Endemic	Blood culture	Analytical/ description	1	18	23 - 58 years	Survey resaerch	Grist NR, Emslie JA. Infections in British clinical laboratories, 1988-1989. J Clin Pathol 1991 Aug; 44(8):667-9	72
Visit a person's birth country	Returning travellers from endemic areas	Travel-related risk	2014	Jan, 2010 - Dec, 2011	Europe	New South Wales	Imported cases	Blood culture (assumed)	Modelling	71	862	All ages	Surviellance study	Gunaratnam P, Tobin S, Seale H, McAnulty JM. Infectious diseases in returned travellers, NSW, 2010-2011. N S W Public Health Bull 2014 Jun; 24(4):171-5	73
Poor WASH practices	Household WASH	WASH practices	2021	2004 - 2006	Asia	Kolkata, India	Endemic	Blood culture	Modelling	272	56940	≥ 2 Years	Cohort Study	Im J, Islam MT, Ahmmed F, Kim DR, Islam Khan A, Zaman K, Ali M, Marks F, Qadri F, Kim J, Clemens JD. Can existing improvements of water, sanitation, and hygiene (WASH) in urban slums reduce the burden of typhoid fever in these settings?. Clin Infect Dis 2021 Jun 01; 72(11):e720-6	74
Lack of vaccination, not living in a better WASH household	Not geting typhoid vaccine, poor household WASH practices	WASH practices	2022	2004 - 2006	Asia	Kolkata, India	Endemic; Clinical trial	Blood culture	Modelling	178	61280	≥ 2 years	cluster-randomized, controlled trial	Im J, Khanam F, Ahmmed F, Kim DR, Kang S, Tadesse BT, Chowdhury F, Ahmed T, Aziz AB, Hoque M, Islam MT, Park J, Liu X, Sur D, Pak G, Jeon HJ, Zaman K, Khan AI, Qadri F, Marks F, Kim JH, Clemens JD. Prevention of typhoid fever by existing improvements in household water, sanitation, and hygiene, and the use of the Vi polysaccharide typhoid vaccine in poor urban slums: results from a cluster-random…	75
Low socioeconomic status, visiting endemic countries, Frequent antimicrobial usage	Returning travellers from endemic areas, circulation of XDR, MDR isolates	Travel-related risk, low standard of living status, drug resistant strains	2005	1997 - 2004	Africa	Mauritius	Imported cases	Blood culture	Analytical/ description	25	25	3 - 63 years	Surviellance study	Issack MI. Epidemiology of typhoid fever in Mauritius. J Travel Med 2005; 12(5):270-4	76
Extreme weather conditions	Seasonal pattern (peaking in rainy season)	Climate-mediated risk	2021	1995 - 2017	Asia	Ahmedabad and Surat, India		Widal	Modelling	29236	10045737	All ages	Surviellance study	Iyer V, Sharma A, Nair D, Solanki B, Umrigar P, Murtugudde R, Jiang C, Mavalankar D, Sapkota A. Role of extreme weather events and El Niño Southern Oscillation on incidence of Enteric Fever in Ahmedabad and Surat, Gujarat, India. Environ Res 2021 May; 196:110417	77
Anthropogenic alteration of land cover and hydrology	River catchments	Environmental	2016	Jan, 2013 - Jun, 2015	Australia	Central Division, Fiji	Endemic	Blood culture	modelling	236	236	All ages	Spatial analytical techniques,	Jenkins AP, Jupiter S, Mueller U, Jenney A, Vosaki G, Rosa V, Naucukidi A, Mulholland K, Strugnell R, Kama M, Horwitz P. Health at the sub-catchment scale: typhoid and its environmental determinants in Central Division, Fiji. Ecohealth 2016 Dec 24; 13(4):633-51	78
Poor toilet drianage soil, housing (external condition), E. coli concentrations, drinking contaminated water, poor excreta disposal	Poor drainage, flooding, poor sanitation, unsafe drinking water	Waterbrone, housing, sanitary condition	2019	Jan, 2014 - July, 2015	Australia	Central Division, Fiji	Endemic	Blood culture	Modelling	42	126	All ages	case-control study	Jenkins AP, Jupiter SD, Jenney A, Naucukidi A, Prasad N, Vosaki G, Mulholland K, Strugnell R, Kama M, Crump JA, Horwitz P. Environmental foundations of typhoid fever in the Fijian residential setting. Int J Environ Res Public Health 2019 Jul 06; 16(13):2407	79
Water sold in small plastic bags, locally- made drinks,	Contaminated water and street-vended beverages	Waterborne, food borne	2017	Feb, - June, 2015	Africa	Kampala, Uganda	Outbreak	Blood culture, TUBEX® TF test	Modelling	33	111	All ages	case-control study	Kabwama SN, Bulage L, Nsubuga F, Pande G, Oguttu DW, Mafigiri R, Kihembo C, Kwesiga B, Masiira B, Okullo AE, Kajumbula H, Matovu J, Makumbi I, Wetaka M, Kasozi S, Kyazze S, Dahlke M, Hughes P, Sendagala JN, Musenero M, Nabukenya I, Hill VR, Mintz E, Routh J, Gómez G, Bicknese A, Zhu BP. A large and persistent outbreak of typhoid fever caused by consuming contaminated water and street-vended bever…	80
Frequent antimicrobial usage	Circulating typhoid variants that have lost the IncY plasmid	Extensive Drug Resistant typhoid (S. typhi H58 lineage)	2023	Feb, 2018 - Dec, 2020	Asia	Pakistan	Outbreak	Illumina MiSeq	Disease-gene mapping	58	58	1 - 45 years	Disease-gene mapping	Kamal R, Ching C, Zaman MH, Sultan F, Abbas S, Khan E, Mirza S, Nizamuddin S. Identification of multiple variant extensively drug-resistant typhoid infections across Pakistan. Am J Trop Med Hyg 2023 Feb 01; 108(2):278-84	81
Seasonal fluctuations in rainfall, younger age, transient male workers,	Seasonal patterns, low immunity, transient male workers,	Climate-mediated risk, age, migration	2010	Jun, 2005 - May, 2009.	Asia	Kathmandu, Nepal	Endemic	Blood culture	Modelling	527	3898	2 - 65 years	Survey resaerch	Karkey A, Arjyal A, Anders KL, Boni MF, Dongol S, Koirala S, My PV, Nga TV, Clements AC, Holt KE, Duy PT, Day JN, Campbell JI, Dougan G, Dolecek C, Farrar J, Basnyat B, Baker S. The burden and characteristics of enteric fever at a healthcare facility in a densely populated area of Kathmandu. PLoS One 2010 Nov 15; 5(11):e13988	82
Low socioeconomic status, poor water	Poor household water storage, low monthly income	Waterborne, socio-economic background,	2013	April - Oct, 2011	Asia	Kathmandu, Nepal	Endemic	Blood culture	Modelling	103	397	2 - 65 years	case-control study	Karkey A, Thompson CN, Tran Vu Thieu N, Dongol S, Le Thi Phuong T, Voong Vinh P, Arjyal A, Martin LB, Rondini S, Farrar JJ, Dolecek C, Basnyat B, Baker S. Differential epidemiology of Salmonella Typhi and Paratyphi A in Kathmandu, Nepal: a matched case control investigation in a highly endemic enteric fever setting. PLoS Negl Trop Dis 2013 Aug 22; 7(8):e2391	83
Eating of fruit shakes made from frozen tropical fruit (mamey)	Food contaminated with fecal coliforms	Foodborne	2002	1998- 1999	North America	Florida, USA	Outbreak	Blood, Stool culture	Modelling	10	49	All ages	case-control study	Katz DJ, Cruz MA, Trepka MJ, Suarez JA, Fiorella PD, Hammond RM. An outbreak of typhoid fever in Florida associated with an imported frozen fruit. J Infect Dis 2002 Jul 15; 186(2):234-9	84
Recent travel to endemic areas	Returning travellers from endemic areas	Travel-related risk	2008	1993 - 2004	Europe	Switzerland	Imported cases	Blood culture	Modelling	235	235	15 - 44 years	Surviellance study	Keller A, Frey M, Schmid H, Steffen R, Walker T, Schlagenhauf P. Imported typhoid fever in Switzerland, 1993 to 2004. J Travel Med 2008 Jul 01; 15(4):248-51	85
Older age, being female, living in metropolitan area, travelling to endemic areas, hot temperature	Returning travellers from endemic areas, seasonal pattern, migration,	Foodborne	2021	2011 - 2020	Asia	Taiwan	Endemic	Blood culture (assumed)	Modelling	226	287	All ages	Retrospective study	Lin FH, Chen BC, Chou YC, Hsieh CJ, Yu CP. Incidence and risk factors for notifiable typhoid and paratyphoid in Taiwan during the period 2011-2020. Healthcare (Basel) 2021 Oct 01; 9(10):1316	86
Flooding, being Male, age, farming	Flood season	Waterborne	2018	2005 - 2012	Asia	Yongzhou, China	Endemic	Blood culture (assumed)	Modelling	1682	1682	All ages	Surviellance study	Liu Z, Lao J, Zhang Y, Liu Y, Zhang J, Wang H, Jiang B. Association between floods and typhoid fever in Yongzhou, China: effects and vulnerable groups. Environ Res 2018 Nov; 167:718-24	87
Recent contact with a typhoid fever patient	Contamination within the family	Typhoid carrier	2001	May, 1996 - Jul, 1997	Asia	Mekong delta, Vietnam	endemic	Blood culture	Modelling	144	432	All ages	Hospital-based case-control study	Luxemburger C, Chau MC, Mai NL, Wain J, Tran TH, Simpson JA, Le HK, Nguyen TT, White NJ, Farrar JJ. Risk factors for typhoid fever in the Mekong delta, southern Viet Nam: a case-control study. Trans R Soc Trop Med Hyg 2001 Jan; 95(1):19-23	88
Drinking water from untreated open water sources	Contaminated water	Waterborne	2020	Nov, 2017	Africa	Limpopo province, South Africa	Outbreak	Widal, Blood culture	Modelling	122	122	2 -83 years	Cross sectional study	Makungo UB, Ramutshila TE, Mabotja MC, Thomas J, Lekalakala-Mokaba R, Smith AM, Ebonwu J, Williams SL, Khoza J, Ranoto Q, Muvhango N, Mosoma M, Phokane E, Ntshoe G, Calver K, Essel V, Ngobeni MF, McCarthy K. Epidemiological investigation of a typhoid fever outbreak in Sekhukhune District, Limpopo province, South Africa - 2017. S Afr J Infect Dis 2020 Nov 16; 35(1):107	89
Wind speed, years of schooling, inadequate public sewerage system, urbanization, wealth index	Seasonal patterns, low education, poor sanitation	Environmental and socio-economic	2020	Feb, 2012 - Dec, 2017	Asia	Iran	Endemic	Blood culture	Modelling	2474	2474	≥ 1 year	Surviellance study	Masinaei M, Eshrati B, Yaseri M. Spatial and spatiotemporal patterns of typhoid fever and investigation of their relationship with potential risk factors in Iran, 2012-2017. Int J Hyg Environ Health 2020 Mar; 224:113432	90
Eating food brought by relatives from endemic countries, eating food outside the home, occupationally exposed to Salmonella bacteria (lab and medical staff, sewage workers)	Traveling to areas of endemicity (Southeast Asia)	Travel-related risk, occupational risk	1994	1980 - 1990	North America	New York, USA	Imported cases	Blood, Stool culture	Modelling	479	479	0 - 88 years	Surviellance study	Mathieu JJ, Henning KJ, Bell E, Frieden TR. Typhoid fever in New York City, 1980 through 1990. Arch Intern Med 1994 Aug 08; 154(15):1713-8	91
Rearing chicken, Use of pit latrines and open defecation	Contaminated surfaces in the home/facility	Environmental and/or fly-based transmission	2020	2013 - 2017	Africa	Mukuru, Kenya	Endemic	Blood, Stool culture	Modelling	228	16236	< 16 years	Surviellance study	Mbae C, Mwangi M, Gitau N, Irungu T, Muendo F, Wakio Z, Wambui R, Kavai S, Onsare R, Wairimu C, Ngetich R, Njeru F, Van Puyvelde S, Clemens J, Dougan G, Kariuki S. Factors associated with occurrence of salmonellosis among children living in Mukuru slum, an urban informal settlement in Kenya. BMC Infect Dis 2020 Jun 17; 20(1):422	92
Poor environmental sanitation, unhygienic food handling practices, inadequate safe water supply	Poor hygiene among food handlers, unsafe water supply	Foodborne	2002	1988 - 1997	Asia	Malaysia	Outbreak	Blood culture	modelling	Missing	Missing	Missing	Cross sectional study	Meftahuddin T. Review of the trends and causes of food borne outbreaks in Malaysia from 1988 to 1997. Med J Malaysia 2002 Mar; 57(1):70-9	14
International travel	Returning travellers from endemic areas	Travel-related risk	1998	1985 - 1994	North America	Atlanta, USA	Imported cases	Blood, Stool culture	Modelling	2445	2445	0 -89 years	Surviellance study	Mermin JH, Townes JM, Gerber M, Dolan N, Mintz ED, Tauxe RV. Typhoid fever in the United States, 1985-1994: changing risks of international travel and increasing antimicrobial resistance. Arch Intern Med 1998 Mar 23; 158(6):633-8	93
Vaccine ineffectiveness, eating contaminated cucumber salad	Poor hygiene among food handlers	Foodborne	2005	2001	Africa	Ivory Coast	Outbreak	Blood, Stool culture, serologic test	Modelling	24	94	≥ 18 years	retrospective cohort Study	Michel R, Garnotel E, Spiegel A, Morillon M, Saliou P, Boutin J. Outbreak of typhoid fever in vaccinated members of the French Armed Forces in the Ivory Coast. Eur J Epidemiol 2005 Jul; 20(7):635-42	94
Poor sanitary practices, Unsafe water,	Eating ready- to-use food, Not practicing point-of-use water treatment	Waterborne, food borne	2021	Oct, 2017	Asia	India	Endemic	Blood culture	Modelling	299	21470	6 months - 15 years	Surviellance study	Mohan VR, Srinivasan M, Sinha B, Shrivastava A, Kanungo S, Natarajan Sindhu K, Ramanujam K, Ganesan SK, Karthikeyan AS, Kumar Jaganathan S, Gunasekaran A, Arya A, Bavdekar A, Rongsen-Chandola T, Dutta S, John J, Kang G. Geographically weighted regression modeling of spatial clustering and determinants of focal typhoid fever incidence. J Infect Dis 2021 Nov 23; 224(Supple 5):S601-11	95
Drinking water from a well, attending a gathering, unboiled drinking water, burst sewer pipe at home	Contaminated water from unprotected water sources	Waterborne	2014	Oct, 2011 - Jan, 2012	Africa	Harare, Zimbabwe	Outbreak	Blood, Stool, Urine culture	Modelling	115	230	All ages	case-control study	Muti M, Gombe N, Tshimanga M, Takundwa L, Bangure D, Mungofa S, Chonzi P. Typhoid outbreak investigation in Dzivaresekwa, suburb of Harare City, Zimbabwe, 2011. Pan Afr Med J 2014; 18:309	96
Poor awareness of typhoid fever, infrequent hand washing after latrine use, eating food prepared at home, eating food at community market	Poor hygiene among food handlers, poor hand wash hygiene, poor health education	Foodborne, environmental hygiene	2018	2016	Africa	Rwanda	Outbreak	Blood culture (assumed)	Modelling	260	1030	All ages	case-control study	Nyamusore J, Nahimana MR, Ngoc CT, Olu O, Isiaka A, Ndahindwa V, Dassanayake L, Rusanganwa A. Risk factors for transmission of Salmonella Typhi in Mahama refugee camp, Rwanda: a matched case-control study. Pan Afr Med J 2018; 29:148	97
Household water supply from public wells and boreholes or vendors, poor sanitary practice, storing water in plastic container without a lid	Obtaining water from unsafe source	Waterborne	2020	2017	Africa	Enugu, Nigeria	Endemic	Stool culture	Modelling	80	403	All ages	cross-sectional multi-stage sampling	Okpasuo O, Aguzie IO, Joy AT, Okafor FC. Risk assessment of waterborne infections in Enugu State, Nigeria: implications of household water choices, knowledge, and practices. AIMS Public Health 2020; 7(3):634-49	98
Children visiting friends and relatives in endemic areas	Returning travellers from a prolonged stay in an endemic area.	Travel-related risk	2018	July, 1993 - Dec, 2015	Europe	France	Imported cases	Blood culture	Descrptive	44	50	< 18 years	Retrospective study	Pommelet V, Mariani P, Basmaci R, Tourdjman M, Morin L, Gaschignard J, de Lauzanne A, Lemaitre C, Bonacorsi S, Faye A. Enteric fever among children: 50 cases in a French tertiary care centre. J Travel Med 2018 Jan 01; 25(1):059	99
Poor food-handling procedures	Consuming pork meat contaminated by a chronic typhi carrier	Foodborne	2000	Sept, 1997	Europe	Utelle, France	Outbreak	Blood culture, stool culture, Widal test	Modelling	13	54	Missing	case-control study	Pradier C, Keita-Perse O, Bernard E, Gisbert C, Vezolles MJ, Armengaud A, Carles D, Grimont F, Desenclos JC, Dellamonica P. Outbreak of typhoid fever on the French Riviera. Eur J Clin Microbiol Infect Dis 2000 Jun 4; 19(6):464-7	100
Male sex, eating outside of the house, exposure to S Typhi infected persons, history of antimicrobials use	Drinking water contaminated with sewage, Inappropriate use of antibiotics	Waterborne, MDR	2018	Nov, 2016 - Dec, 2017	Asia	Hyderabad, Pakistan	Outbreak	Blood culture	Modelling	486	486	1 month - 52 years	case-control study	Qamar FN, Yousafzai MT, Khalid M, Kazi AM, Lohana H, Karim S, Khan A, Hotwani A, Qureshi S, Kabir F, Aziz F, Memon NM, Domki MH, Hasan R. Outbreak investigation of ceftriaxone-resistant Salmonella enterica serotype Typhi and its risk factors among the general population in Hyderabad, Pakistan: a matched case-control study. Lancet Infect Dis 2018 Dec; 18(12):1368-76	101
Seasonal fluctuations, sex of individual, students in ordinary institutions of higher learning, per capita disposable income of all residents, number of foreign tourists received, per capita GDP	Seasonal patterns	Socio-economic including (tourism), education and culture, climate-mediated risk	2023	2015 - 2019	Asia	Hunan, China	Endemic	Blood culture (assumed)	Modelling	Missing	Missing	Missing	Spatial analytical techniques,	Ren X, Zhang S, Luo P, Zhao J, Kuang W, Ni H, Zhou N, Dai H, Hong X, Yang X, Zha W, Lv Y. Spatial heterogeneity of socio-economic determinants of typhoid/paratyphoid fever in one province in central China from 2015 to 2019. BMC Public Health 2023 May 22; 23(1):927	102
Circulation of virulent S.Typhi strain from the H58-lineage, high temperatures during summer, presence of preschool children in the household, Consumption of raw salads (onion/cucumber/tomato), Consumption of locally prepared popsicles, Consumption of locally prepared flavored drinks, poor vaccination coverage	Suboptimal WaSH, poor vaccination coverage, children from typhoid-endemic settings	S.typhi virulence genes, young age, foodborne	2022	April - June, 2019	Asia	Vellore, India	Outbreak	Blood culture	Modelling	51	924	6 months - 15 years	case-control study	Srinivasan M, Sindhu K, Kumar JS, Ramasamy RK, Pragasam AK, Aasaithampi P, Mohan VR, Kang G, John J. Outbreak of typhoid fever in children of urban Vellore: a report from the surveillance for enteric fever in India cohort. Am J Trop Med Hyg 2022 Jul 13; 107(1):82-5	103
Recent travel to endemic areas, length of stay in endemic area	Returning travellers from endemic areas	Travel-related risk	2004	Jan, 1994 - Dec, 1999	North America	USA	Imported cases	Blood culture, stool culture	Descrptive	1393	1393	All ages	Retrospective study	Steinberg EB, Bishop R, Haber P, Dempsey AF, Hoekstra RM, Nelson JM, Ackers M, Calugar A, Mintz ED. Typhoid fever in travelers: who should be targeted for prevention?. Clin Infect Dis 2004 Jul 15; 39(2):186-91	125
Illiteracy rate, low economic status, bigger household size, residing closer to waterbodies, residing near typhoid study treatment centers	Staying in high risk area	Educational level, economic status, overcrowding, staying in high incidence area, cross-contamination of water and sewage	2007	2003	Asia	Kolkata, India	Endemic	Blood culture	Modelling	80	56946	All ages	Surviellance study	Sur D, Ali M, von Seidlein L, Manna B, Deen JL, Acosta CJ, Clemens JD, Bhattacharya SK. Comparisons of predictors for typhoid and paratyphoid fever in Kolkata, India. BMC Public Health 2007 Oct 12; 7(1):289	104
Poor hand washing practices, contact with typhoid patients, illiteracy rate	Poor health education on typhoid infection	Environmental disaster (tsunami, earthquake)	2010	Aug, 2006 - Jan, 2007	Asia	Bandung, Indonesia.		Blood culture	Modelling	151	232	All ages	Cross sectional study	Sutiono AB, Qiantori A, Suwa H, Ohta T. Characteristics and risk factors for typhoid fever after the tsunami, earthquake and under normal conditions in Indonesia. BMC Res Notes 2010 Apr 17; 3:106	105
Lack of vaccination and not living in a better WASH household	Not geting typhoid vaccine, poor household WASH practices	WASH practices	2022	Feb, 2018	Asia	Dhaka, Bangladesh	endemic	Blood culture	Modelling	633	61 654	9 months - 15 years	cluster-randomized trial	Tadesse BT, Khanam F, Ahmmed F, Im J, Islam MT, Kim DR, Kang SS, Liu X, Chowdhury F, Ahmed T, Binte Aziz A, Hoque M, Park J, Pak G, Zaman K, Khan AI, Pollard AJ, Kim JH, Marks F, Qadri F, Clemens JD. Prevention of typhoid by Vi conjugate vaccine and achievable improvements in household water, sanitation, and hygiene: evidence from a cluster-randomized trial in Dhaka, Bangladesh. Clin Infect Dis 2…	106
Use of municipal piped water, use of bore water, consuming French fries with sauce & and poppadum from street vendors, unboiled household water	Community water supply and street food eating habits	Waterborne, food borne	2021	May - Oct, 2018	Asia	Karachi, Pakistan	Outbreak	Blood culture	Modelling	75	160	< 15 years	case-control study	Vighio A, Syed MA, Hussain I, Zia SM, Fatima M, Masood N, Chaudry A, Hussain Z, Iqbal Baig MZ, Baig MA, Ikram A, S Khader Y. Risk factors of extensively drug resistant typhoid fever among children in Karachi: case-control study. JMIR Public Health Surveill 2021 May 11; 7(5):e27276	107
Eating food from street vendors	Poor hygiene among food handlers	Foodborne	2004	Feb - May, 2003	Asia	Jakarta, Indonesia	Endemic	Stool culture	Modelling	1	202	18 - 68 years	Cross sectional study	Vollaard AM, Ali S, van Asten HA, Ismid IS, Widjaja S, Visser LG, Surjadi C, van Dissel JT. Risk factors for transmission of foodborne illness in restaurants and street vendors in Jakarta, Indonesia. Epidemiol Infect 2004 Oct; 132(5):863-72	108
Infection with H. pylori IgG seropositivity, young age	poor hygiene	Host factor: H. pylori IgG	2006	Jun, 2001 - Oct, 2003	Asia	Jakarta, Indonesia	Endemic	Blood culture	Modelling	87	319	<13 years	Surviellance study	Vollaard AM, Verspaget HW, Ali S, Visser LG, Veenendaal RA, Van Asten HA, Widjaja S, Surjadi C, Van Dissel JT. Helicobacter pylori infection and typhoid fever in Jakarta, Indonesia. Epidemiol Infect 2005 Jul 22; 134(1):163-70	109
Seasonal fluctuations, Unsterilized water from hospital disposal and residential sewage use to irrigate vegetable farmlands	Contaminated water	Environmental condition, climate-mediated risk	2013	2006 – 2010	Asia	Hongta/Yunnan, China	Endemic	Blood culture	Modelling	Missing	3538	All ages	Spatial analytical techniques,	Wang JF, Wang Y, Zhang J, Christakos G, Sun JL, Liu X, Lu L, Fu XQ, Shi YQ, Li XM. Spatiotemporal transmission and determinants of typhoid and paratyphoid fever in Hongta District, Yunnan Province, China. PLoS Negl Trop Dis 2013 Mar 14; 7(3):e2112	110
Temparature, precipitation	Unsafe water supply, precipitation	Meteological factors	2012	1994 - 2007	Asia	Guizhou, China	endemic	Blood culture (assumed)	Modelling	Missing	354576	All ages	Surviellance study	Wang LX, Li XJ, Fang LQ, Wang DC, Cao WC, Kan B. Association between the incidence of typhoid and paratyphoid fever and meteorological variables in Guizhou, China. Chin Med J (Engl) 2012 Feb; 125(3):455-60	111
Ceftriaxone-resistant Salmonella Typhi	Ceftriaxone-resistant Salmonella Typhi	MDR	2019	Nov, 2016 - Mar, 2017	Asia	Hyderabad, Pakistan	Outbreak	Blood culture	Modelling	101	404	All ages	case-control study	Yousafzai MT, Qamar FN, Shakoor S, Saleem K, Lohana H, Karim S, Hotwani A, Qureshi S, Masood N, Rauf M, Khanzada JA, Kazi M, Hasan R. Ceftriaxone-resistant salmonella typhi outbreak in Hyderabad City of Sindh, Pakistan: high time for the introduction of typhoid conjugate vaccine. Clin Infect Dis 2019 Feb 15; 68(Suppl 1):S16-21	119
Drinking non-municipal water	Unsafe water supply	Waterborne	2005	Mar, 1999 - Oct, 2003	Africa	Egypt	Endemic	Blood culture	Modelling	507	10130	> 4 years	Surviellance study	Afifi S, Earhart K, Azab MA, Youssef FG, Sakka HE, Wasfy M, Mansour H, Oun SE, Rakha M, Mahoney F. Hospital-based surveillance for acute febrile illness in Egypt: a focus on community-acquired bloodstream infections. Am J Trop Med Hyg 2005 Aug; 73(2):392-9	112
Increased population density, unsuitable water systems, poor sanitation	Contamination of municipal water supply	Waterborne	2016	2005 - 2009	Africa	Batna, Eastern Algeria	Endemic	Blood culture (assumed)	Modelling	Missing	Missing	All ages	Surviellance study	Bendib A, Dridi H, Kalla M, Baziz N. Spatial analysis of typhoid fever vulnerability in the city of Batna (eastern Algeria). Environ Risques Santé 2016; 15(3):228-37	113
Consumption of potato salad	Contaminated potato salad	Foodborne	1995	Aug, 1990	North America	Montgomery County, Maryland	Outbreak	Blood culture, stool culture, Serological test	Modelling	16	60	2 months - 55 years	Cross sectional study	Coté TR, Convery H, Robinson D, Ries A, Barrett T, Frank L, Furlong W, Horan J, Dwyer D. Typhoid fever in the park: epidemiology of an outbreak at a cultural interface. J Community Health 1995 Dec; 20(6):451-8	114
Eating outdoors	Eating outdoors	Foodborne	2019	Sept 2017 - Jan, 2018	Africa	Egypt	Endemic	Widal	Modelling	109	109	20 - 59 years	case-control study	Salama RI, Emara MH, Mostafa HM, Abd-Elsalam S, Alnabawy S, Elshweikh SA, Zaghloul MS. Helicobacter pylori infection and risk of salmonella infection. Medicine (Baltimore) 2019 Feb; 98(6):e14335	117
Rainfall, high vapor pressure, temperature, drinking water from river/stream, the lack of agricultural land, no toilet/bush facilities, not drinking water from public tap	Untreated water sources, human excrement	Ecological factors	2007	1991 - 2001	Asia	Vietnam	endemic	serological, stool culture	Modelling	187318	Missing	All ages	Surviellance study	Kelly-Hope LA, Alonso WJ, Thiem VD, Anh DD, Canh DG, Lee H, Smith DL, Miller MA. Geographical distribution and risk factors associated with enteric diseases in Vietnam. Am J Trop Med Hyg 2007 Apr; 76(4):706-12	115
Returning from typhoid endemic regions	Returning travellers from endemic areas	Travel-related risk	2017	2003 - 2015	Australia	Australia	Imported cases	Blood culture	Analytical/ description	71	71	< 16 years	Surviellance study	Khatami A, Khan F, Macartney KK. Enteric fever in children in Western Sydney, Australia, 2003-2015. Pediatr Infect Dis J 2017 Dec; 36(12):1124-8	116
Interrupted water availability, drinking surface water, eating unwashed produce, not washing hand frequently after defecating, having an unimproved or damaged sanitation facility, not using soap to wash hands	Poor sanitation facilities	Waterborne, food borne	2018	Jan, 2014 - Jan, 2017	Australia	Central Division, Fiji	endemic	Blood culture	Modelling	175	524	2 - 67 years	case-control study	Prasad N, Jenkins AP, Naucukidi L, Rosa V, Sahu-Khan A, Kama M, Jenkins KM, Jenney AW, Jack SJ, Saha D, Horwitz P, Jupiter SD, Strugnell RA, Mulholland EK, Crump JA. Epidemiology and risk factors for typhoid fever in Central Division, Fiji, 2014-2017: a case-control study. PLoS Negl Trop Dis 2018 Jun 8; 12(6):e0006571	12
Consuming fresh yogurt produced from cow and sheep in the summer, fresh ice-cream in hot season, home-made cheese	Unhygienic environment	Foodborne	2020	April 2017 - April 2018	Asia	Mosul city, Irag	endemic	Widal	Epidemiological	231	691	All ages	Case series	Zubair OA, Mohammad MY. Prevalent sources of enteric fevers among women in Mosul City. Ann Trop Med Public Health 2020; 23(13B):0	13
Consumption of raw shellfish	Hazardous dietary behaviour, poor sewage treament facilities, lack of sanition	Foodborne	1992	Jan - June, 1990	Europe	Neapolitan area, Italy	Endemic	Blood, stool culture	Modelling	51	153	10 - 50 years	case-control study	Stroffolini T, Manzillo G, De Sena R, Manzillo E, Pagliano P, Zaccarelli M, Russo M, Soscia M, Giusti G. Typhoid fever in the neapolitan area: a case-control study. Eur J Epidemiol 1992 Jul; 8(4):539-42	118
Low level of education, eating commercially available foods or drinks, having a house help (boy or girl), drinking unboiled water, vaccine hesitancy, not washing hands before handling food, having typhoid carrier at home	Low education, poor hygiene among individuals and food handlers, no vaccination, typhoid carriers	Education level, behavioural factors, waterborne, foodbrone, typhoid carrier	2022	Aug - Nov, 2019	Africa	Gombe, Nigeria	Endemic	Blood culture	Modelling	663	663	> 9 years	Cross sectional study	Abdullahi Tawfiq U, Shohaimi S, Mohd Nadzir MN, Amin Nordin S, Ab Rahman AH, Salari N. Epidemiology and risk factors for typhoid fever in Gombe metropolis, Gombe State, Nigeria. Malays J Public Health Med 2022; 22(2):110-21	120
Consumption of food from food stalls in the street, not washong hand with soap frequently	Eating outdoors, poor personal hygiene	Foodborne, behavioural factor	1997	Jun - Sept, 1991	Asia	Ujung Pandang/Sulawesi, Indonesia	Endemic	Clinical grounds, Widal test	Modelling	50	92	> 13 years	Hospital-based case-control study	Velema JP, van Wijnen G, Bult P, van Naerssen T, Jota S. Typhoid fever in Ujung Pandang, Indonesia--high-risk groups and high-risk behaviours. Trop Med Int Health 1997 Nov 03; 2(11):1088-94	122
Recent typhoid fever case in the household, no use of soap for handwashing, sharing food from the same plate, no toilet in the household, young age, use of ice cubes, female sex	Intrahousehold spread of typhoid by convalescent cases transiently excreting the bacterium	Behavioural factor, typhoid carrier	2004	Jun, 2001 - Feb, 2003	Asia	Jakarta, Indonesia	Endemic	Blood culture	Modelling	69	1019	3 - 59 years	Community-based case-control study	Vollaard AM, Ali S, van Asten HA, Widjaja S, Visser LG, Surjadi C, van Dissel JT. Risk factors for typhoid and paratyphoid fever in Jakarta, Indonesia. JAMA 2004 Jun 02; 291(21):2607-15	123
Young adults, being female, MDR S. Typhi strains	Virulence factor of S. typhi strains	MDR	2023	Jan, 2019 - Aug, 2020	Africa	Nigeria	Endemic	Blood culture, stool culture	Modelling	48	518	0 - 70 years	Survey resaerch	Titus I, Iliyasu MY, Sahal MR, Umar RD, Wali MM, Ismai’l S, Agbo V, Umar AF, Agbo EB. Phenotypic characterization of virulence factors in multidrug-resistant Salmonella Typhi serovars isolated from clinical specimens in Bauchi metropolis. South Asian J Res Microbiol 2023; 15(3):10-20	121
Haplotype of TNF locus from SNPs	Polymorphisms of TNF locus on human chromosom 6	Host genetics	2007	May, 1996 - Jul, 1997	Asia	Vietnam	Endemic	Blood culture, PCR	Disease-gene mapping	380	760	All ages	case-control study	Dunstan SJ, Nguyen TH, Rockett K, Forton J, Morris AP, Diakite M, Mai NL, Le TP, House D, Parry CM, Ha V, Nguyen TH, Dougan G, Tran TH, Kwiatowski D, Farrar JJ. A TNF region haplotype offers protection from typhoid fever in Vietnamese patients. Hum Genet 2007 Aug 15; 122(1):51-61	124
Climate, sex, age, internnational travel	Climate, socio-demographic, H58 lineage	short- and long-cycle	2023	1960-2020	Asia +5 other contitnents	6 contitents	Endemic	Blood, stool, bone marrow, swab, bile, other bodily fluids	Disease-gene mapping	5880	5880	All ages	Genomic epidemiology study	Feng Y, Pan H, Zheng B, Li F, Teng L, Jiang Z, Feng M, Zhou X, Peng X, Xu X, Wang H, Wu B, Xiao Y, Baker S, Zhao G, Yue M. An integrated nationwide genomics study reveals transmission modes of typhoid fever in China. mBio 2023 Oct 31; 14(5):e0133323	126
Returning travellers to the UK	Returning travellers from endemic areas	Travel- related risk	2021	April, 2014- Dec, 2019	Europe	England, UK	Endemic	Sequencing	Disease-gene mapping	1088	1911	All ages	Surviellance study and squencing	Herdman MT, Karo B, Dave J, Katwa P, Freedman J, Do Nascimento V, Kirkbride H, Chattaway MA, Godbole G, Balasegaram S. Increasingly limited options for the treatment of enteric fever in travellers returning to England, 2014-2019: a cross-sectional analytical study. J Med Microbiol 2021 Aug; 70(8):1359	129
Unemployment, being a farmer, low body mass index (low BMI)	Behavioral	Socio-economic	2024	March to May, 2022	Africa	Ethiopia	Endemic	Widal	Analytical/ description	95	317	13-63	Cross sectional study	Muche G, Tesfaw A, Bayou FD. Prevalence of typhoid fever and its associated factors among febrile patients visiting Arerti Primary Hospital, Amhara Region, north east Ethiopia. Front Public Health 2024 Aug 16; 12:1357131	128
